# Supplementary material for: Pathway Correlation Profile of Gene-Gene Co-Expression for Identifying Pathway Perturbation
Source: PLoS One. 2012 Dec 20;7(12):e52127. doi: 10.1371/journal.pone.0052127 (PMC3527387; doi:10.1371/journal.pone.0052127)
Supplement: Table S1 — Full Pathway Correlation Profile analysis of E. coli pH data set at all pH comparisons. (XLSX) [file pone.0052127.s006.xlsx]

## Sheet: Sheet1
Pathway Title	pathway ID	p-value(ph8-ph7)	p-value(ph5-ph7)	p-value(ph8-ph5)
Biotin metabolism	ecj00780	1.00593e-21	0.085496	4.77022e-19
Polyketide sugar unit biosynthesis	ecj00523	9.66261e-18	5.47754e-28	0.00146739
Biosynthesis of unsaturated fatty acids	ecj01040	9.46323e-16	9.03372e-21	2.73337e-08
Purine metabolism	ecj00230	1.06537e-14	0.846292	2.02173e-12
Folate biosynthesis	ecj00790	4.90836e-08	5.8572e-06	0.290494
Benzoate degradation via CoA ligation	ecj00632	6.45815e-07	0.00271673	0.0360525
Ascorbate and aldar	ecj00053	5.71592e-06	2.43771e-06	0.983678
Tryptophan metabolism	ecj00380	9.60765e-06	0.00012225	0.609613
Terpenoid backbone biosynthesis	ecj00900	6.38983e-05	2.06035e-08	0.37605
D-Glutamine and D-glutamate metabolism	ecj00471	8.36201e-05	0.831468	0.00183169
Citrate cycle (TCA cycle)	ecj00020	0.000102747	5.18691e-05	0.743963
Biosynthesis of siderophore group nonribosomal peptides	ecj01053	0.000109749	2.502e-07	1.00598e-46
Biosynthesis of secondary metabolites	ecj01110	0.000134956	6.24987e-58	6.82099e-31
Riboflavin metabolism	ecj00740	0.00022967	1.47441e-08	0.69767
Selenoamino acid metabolism	ecj00450	0.000262101	0.0256902	0.156857
Nicotinate and nicotinamide metabolism	ecj00760	0.00112439	0.00704268	0.949184
Glutathione metabolism	ecj00480	0.00113078	0.486543	0.0251827
Pyrimidine metabolism	ecj00240	0.00120386	5.18816e-10	0.0119457
Cyanoamino acid metabolism	ecj00460	0.00134503	0.000151103	0.795213
Ubiquinone and other terpenoid-quinone biosynthesis	ecj00130	0.00146043	0.0054979	0.629152
beta-Alanine metabolism	ecj00410	0.00189404	0.790549	0.00165862
Nitrogen metabolism	ecj00910	0.00228069	0.0285865	0.24899
Vitamin B6 metabolism	ecj00750	0.00547576	2.12697e-11	3.07341e-05
Fatty acid biosynthesis	ecj00061	0.00690924	0.17041	0.000391951
Valine leucine and isoleucine biosynthesis	ecj00290	0.0110844	1.60367e-05	0.0400616
Aminoacyl-tRNA biosynthesis	ecj00970	0.0146143	0.278092	0.117317
Oxidative phosphorylation	ecj00190	0.0184236	2.25838e-07	0.00523034
Pentose and glucuronate interconversions	ecj00040	0.0224838	0.902951	0.0132814
Butanoate metabolism	ecj00650	0.0225878	0.529655	0.00384353
Lipopolysaccharide biosynthesis	ecj00540	0.025262	3.76183e-07	1.31725e-10
Lysine biosynthesis	ecj00300	0.0261242	0.528779	0.00598598
Propanoate metabolism	ecj00640	0.0403003	0.171998	0.513827
Sulfur metabolism	ecj00920	0.0474986	1.80394e-05	4.71781e-05
Valine leucine and isoleucine degradation	ecj00280	0.0484086	0.0523035	0.879491
Methane metabolism	ecj00680	0.0625427	0.0287607	0.77177
C5-Branched dibasic acid metabolism	ecj00660	0.0889225	3.78545e-10	6.96585e-07
Glyoxylate and dicarboxylate metabolism	ecj00630	0.0949628	0.697346	0.0427622
Galactose metabolism	ecj00052	0.104307	0.0359387	0.643099
Amino sugar and nucleotide sugar metabolism	ecj00520	0.11747	0.0657341	0.910835
Phenylalanine metabolism	ecj00360	0.148626	9.11666e-08	0.00407661
Glycine serine and threonine metabolism	ecj00260	0.151932	0.112512	0.97315
Starch and sucrose metabolism	ecj00500	0.174277	0.129896	0.925127
Lysine degradation	ecj00310	0.217132	0.475071	0.755938
Arginine and proline metabolism	ecj00330	0.235379	0.379304	0.0601145
Glycerophospholipid metabolism	ecj00564	0.301264	0.596226	0.707281
Fructose and mannose metabolism	ecj00051	0.304011	0.00488753	0.107275
Phenylalanine tyrosine and tryptophan biosynthesis	ecj00400	0.341922	0.410963	0.0916557
Tyrosine metabolism	ecj00350	0.348789	0.570591	0.667801
Streptomycin biosynthesis	ecj00521	0.354571	1.1423e-21	3.8622e-13
Pentose phosphate pathway	ecj00030	0.381143	0.000149736	2.01363e-05
Histidine metabolism	ecj00340	0.382534	0.215151	0.517734
Trinitrotoluene degradation	ecj00633	0.435012	0.0134569	0.33409
Pantothenate and CoA biosynthesis	ecj00770	0.449403	0.00416213	0.0099302
Glycerolipid metabolism	ecj00561	0.571663	0.272122	0.07148
Alanine aspartate and glutamate metabolism	ecj00250	0.636542	0.809391	0.766426
Porphyrin and chlorophyll metabolism	ecj00860	0.638982	0.0228658	0.0957384
Cysteine and methionine metabolism	ecj00270	0.669417	0.781698	0.854694
Taurine and hypotaurine metabolism	ecj00430	0.708823	0.000853267	0.0203559
One carbon pool by folate	ecj00670	0.71248	0.287935	0.149877
Fatty acid metabolism	ecj00071	0.716743	0.00521531	0.00365615
Glycolysis / Gluconeogenesis	ecj00010	0.777243	0.81819	0.606215
Pyruvate metabolism	ecj00620	0.872623	0.135052	0.118792
Thiamine metabolism	ecj00730	0.891633	7.11911e-06	1.30952e-05
Peptidoglycan biosynthesis	ecj00550	0.947648	0.0122775	0.0270134
