# Supplementary material for: Pathway Correlation Profile of Gene-Gene Co-Expression for Identifying Pathway Perturbation
Source: PLoS One. 2012 Dec 20;7(12):e52127. doi: 10.1371/journal.pone.0052127 (PMC3527387; doi:10.1371/journal.pone.0052127)
Supplement: Table S2 — Full Pathway Correlation Profile analysis of S. cerevisiae data set at all time point comparisons with the control conditions. (XLS) [file pone.0052127.s007.xls]

## Sheet: Sheet1
Pathway Title	KEGG ID	mean_diff(0-control)	p-value(0-control)	p-value_adj(0-control)	mean_diff(15-control)	P-value(15-control)	p-value_adj(15-control)	mean_diff(45-control)	P-value(45-control)	p-value_adj(45-control)	mean_diff(90-control)	P-value(90-control)	p-value_adj(90-control)	mean_diff(360-control)	P-value(360-control)	p-value_adj(360-control)
Citrate cycle (TCA cycle)	sce00020	0.121328	0.00354877	0.0164364	0.168115	0.000288604	0.00126986	0.121325	0.000103037	0.000604482	0.129515	0.00349183	0.0128034	0.0961676	0.0313016	0.105944
Pentose phosphate pathway	sce00030	0.060468	0.290788	0.47258	0.0583387	0.432068	0.623311	0.0603771	0.169766	0.339532	0.0233754	0.715957	0.90006	0.061128	0.309376	0.567189
Pentose and glucuronate interconversions	sce00040	-0.00256359	0.981314	0.990754	-0.00415934	0.983357	0.990536	-0.00258321	0.914295	0.935558	-0.00422325	0.978364	0.978364	0.0502047	0.630889	0.759668
Fructose and mannose metabolism	sce00051	-0.149647	0.0142071	0.0520927	-0.110288	0.104538	0.219032	-0.149834	0.0389339	0.110868	-0.142037	0.0445538	0.126475	-0.0524675	0.398687	0.59824
Galactose metabolism	sce00052	-0.111843	0.0679997	0.186999	-0.135203	0.0479087	0.120456	-0.111863	0.0414822	0.114076	-0.102392	0.111897	0.252485	-0.0166282	0.790136	0.85842
Fatty acid metabolism	sce00071	0.0607394	0.334852	0.508051	0.0911457	0.256742	0.461087	0.0609101	0.101034	0.227974	-0.0253047	0.687748	0.877127	0.106097	0.0963144	0.229072
Steroid biosynthesis	sce00100	-0.249132	0.0026294	0.013611	-0.508131	6.26903e-09	9.19458e-08	-0.249379	5.49908e-05	0.000345656	-0.453918	2.2121e-09	3.24442e-08	-0.390779	3.94759e-09	5.78979e-08
Ubiquinone and other terpenoid-quinone biosynthesis	sce00130	0.239894	0.0862455	0.210822	0.50031	0.00014412	0.000845507	0.240267	0.0304819	0.0958002	0.360225	0.000546794	0.00267321	0.51614	4.04373e-05	0.00027373
Oxidative phosphorylation	sce00190	-0.0040695	0.975426	0.990754	-0.0298746	0.353807	0.555982	-0.0041402	0.925235	0.93587	-0.0963178	0.00120933	0.00532105	-0.0749095	0.0108655	0.0415725
Purine metabolism	sce00230	-0.112526	1.23501e-08	2.17362e-07	-0.0805692	0.000249106	0.00125366	-0.112444	6.67608e-09	1.17499e-07	-0.135457	1.61809e-11	3.5598e-10	-0.107651	1.34386e-08	1.68942e-07
Pyrimidine metabolism	sce00240	-0.0968238	2.64374e-05	0.000258499	-0.0473348	0.0675836	0.156509	-0.0967675	0.000611159	0.00278169	-0.103388	3.54292e-05	0.000283434	-0.052871	0.0248508	0.087475
Alanine, aspartate and glutamate metabolism	sce00250	-0.0325821	0.577844	0.747798	-0.102862	0.145495	0.29099	-0.0326675	0.140188	0.300891	-0.0434245	0.493081	0.818643	0.0225992	0.717779	0.809801
Glycine, serine and threonine metabolism	sce00260	-0.14099	0.0247414	0.08374	-0.346934	2.70127e-06	2.37712e-05	-0.141295	2.34183e-05	0.000171735	-0.275503	4.23851e-05	0.000310824	-0.270464	8.76247e-07	8.56774e-06
Cysteine and methionine metabolism	sce00270	0.0868508	0.151529	0.296323	-0.157662	0.0135476	0.0411099	0.0865736	0.0331823	0.100691	-0.121513	0.0284325	0.0862779	-0.15874	0.00253505	0.0111542
Valine, leucine and isoleucine degradation	sce00280	0.13796	0.12192	0.261681	0.0124607	0.919007	0.96277	0.137828	0.262164	0.403437	-0.0687257	0.567227	0.839917	0.0297472	0.750928	0.831536
Valine, leucine and isoleucine biosynthesis	sce00290	-0.470986	1.10192e-13	4.84846e-12	-0.46289	5.15629e-09	9.07507e-08	-0.470957	1.58846e-11	4.65948e-10	-0.457742	2.25625e-10	3.971e-09	-0.281759	1.54833e-07	1.70316e-06
Lysine biosynthesis	sce00300	-0.644478	4.51106e-13	1.32324e-11	-0.721706	5.22728e-21	2.30001e-19	-0.644743	7.45521e-14	3.28029e-12	-0.691988	1.58661e-18	4.65407e-17	-0.514097	9.71435e-16	2.84954e-14
Lysine degradation	sce00310	0.141867	0.0758768	0.202338	0.18079	0.0696032	0.157053	0.141773	0.0955154	0.225412	-0.0705617	0.367179	0.633563	0.169756	0.038421	0.125224
Arginine and proline metabolism	sce00330	-0.0873817	0.131258	0.275017	-0.0179648	0.799785	0.926067	-0.0871952	0.396032	0.520162	-0.0907993	0.135181	0.283903	-0.0487431	0.436481	0.629678
Histidine metabolism	sce00340	-0.147013	0.081466	0.204829	-0.111173	0.196711	0.384678	-0.147127	0.0780868	0.190879	-0.127131	0.0889503	0.211557	-0.160604	0.0557177	0.153224
Tyrosine metabolism	sce00350	-0.0282331	0.722022	0.9045	0.0228792	0.830388	0.949015	-0.0282698	0.779315	0.84317	-0.00727641	0.924785	0.968822	0.0536627	0.540718	0.699753
Phenylalanine metabolism	sce00360	0.179298	0.115088	0.253193	0.020701	0.874124	0.96277	0.178924	0.227539	0.403437	-0.030156	0.810408	0.957339	0.0597422	0.600251	0.743973
Tryptophan metabolism	sce00380	-0.0183196	0.792933	0.920426	-0.0367201	0.627899	0.812823	-0.0181588	0.861413	0.891816	0.0166931	0.821155	0.957339	0.0507821	0.504256	0.662306
Phenylalanine, tyrosine and tryptophan biosynthesis	sce00400	-0.155038	0.0206578	0.0727154	-0.235079	0.00617441	0.0217339	-0.155239	0.00296597	0.0124288	-0.265815	9.75855e-05	0.000660579	-0.277769	1.25658e-05	0.000100527
beta-Alanine metabolism	sce00410	-0.131276	0.173355	0.317818	-0.235739	0.0581851	0.138386	-0.131318	0.143971	0.301654	-0.158345	0.0692537	0.179245	-0.0408777	0.680053	0.78743
Selenocompound metabolism	sce00450	0.242831	0.0504035	0.14785	-0.0424461	0.692476	0.85828	0.242324	0.176038	0.344251	0.0527937	0.670467	0.873054	0.172153	0.125494	0.283166
Cyanoamino acid metabolism	sce00460	-0.158034	0.0447395	0.135761	-0.124086	0.231526	0.433496	-0.158078	0.0556601	0.148427	0.0321131	0.748623	0.914983	0.0635882	0.342261	0.579361
Glutathione metabolism	sce00480	0.0151147	0.800217	0.920426	-0.0185074	0.790473	0.926067	0.0150465	0.559191	0.693081	0.00945708	0.86932	0.957339	0.0603741	0.33238	0.579361
Starch and sucrose metabolism	sce00500	0.0205277	0.540935	0.721246	0.00504115	0.918762	0.96277	0.0206559	0.785681	0.84317	0.0245366	0.548442	0.832119	0.0740433	0.0704083	0.187755
N-Glycan biosynthesis	sce00510	0.0134638	0.815832	0.920426	0.22757	9.14219e-05	0.000618856	0.0134336	0.249244	0.403437	0.0343491	0.502349	0.818643	0.0361418	0.433343	0.629678
Various types of N-glycan biosynthesis	sce00513	-0.0441387	0.325771	0.508051	0.198729	0.000716826	0.0028673	-0.0439739	0.376189	0.501586	0.031546	0.616388	0.849774	-0.038632	0.362493	0.579361
Other types of O-glycan biosynthesis	sce00514	-0.0247685	0.775481	0.920426	0.0156902	0.905208	0.96277	-0.0247321	0.635471	0.716941	-0.137295	0.211833	0.396624	0.00828157	0.94023	0.951037
Amino sugar and nucleotide sugar metabolism	sce00520	0.00089075	0.990754	0.990754	-0.026622	0.679727	0.854514	0.000825601	0.622946	0.711938	-0.0270313	0.582215	0.839917	-0.0256523	0.609581	0.745044
Glycerolipid metabolism	sce00561	-0.09023	0.183412	0.322804	-0.112996	0.209607	0.400988	-0.0901901	0.270486	0.403437	-0.0990906	0.161047	0.329585	-0.0617296	0.350333	0.579361
Inositol phosphate metabolism	sce00562	-0.0810838	0.214997	0.370975	-0.0372613	0.637327	0.812823	-0.0809993	0.347386	0.477656	-0.0313556	0.674456	0.873054	0.00791277	0.896673	0.917526
Glycosylphosphatidylinositol(GPI)-anchor biosynthesis	sce00563	0.0771166	0.14635	0.2927	0.161838	0.0112701	0.0354204	0.0771796	0.291449	0.420451	-0.00158823	0.973611	0.978364	-0.0315816	0.590078	0.741813
Glycerophospholipid metabolism	sce00564	0.14097	0.00301595	0.0147446	-0.0529969	0.294967	0.499175	0.140906	0.0973371	0.225412	0.0169949	0.774162	0.933236	0.0391373	0.49367	0.662306
Ether lipid metabolism	sce00565	0.0646325	0.443424	0.609708	-0.197871	0.262845	0.462607	0.0644545	0.338267	0.4725	-0.120718	0.306778	0.562426	-0.250816	0.0514183	0.145962
Arachidonic acid metabolism	sce00590	-0.0964482	0.165812	0.317206	-0.00135267	0.983647	0.990536	-0.0962251	0.193132	0.36947	0.219526	0.00186865	0.00715103	-0.0913651	0.339477	0.579361
Linoleic acid metabolism	sce00591	-0.436514	7.12189e-05	0.000569751	-0.313295	0.000192771	0.00106024	-0.43652	7.86494e-06	6.92115e-05	-0.344979	0.000802916	0.00371877	-0.340512	8.56174e-06	7.53433e-05
Sphingolipid metabolism	sce00600	0.105123	0.172633	0.317818	-0.0803067	0.429563	0.623311	0.105038	0.296416	0.42072	-0.118718	0.12754	0.280588	-0.150973	0.0479611	0.140686
Pyruvate metabolism	sce00620	-0.0125011	0.77237	0.920426	0.109741	0.0312017	0.0858046	-0.0123444	0.604422	0.709189	-0.00619856	0.878227	0.957339	-0.0325777	0.501364	0.662306
Glyoxylate and dicarboxylate metabolism	sce00630	0.313104	0.000190367	0.00128864	0.114565	0.2484	0.4554	0.313037	0.000632201	0.00278169	0.152569	0.0852001	0.208267	0.0816154	0.35662	0.579361
Propanoate metabolism	sce00640	0.41653	6.99088e-06	0.000102533	0.119906	0.322079	0.526135	0.416613	2.84107e-05	0.000192319	0.0899654	0.326486	0.586342	-0.10664	0.254983	0.498634
Butanoate metabolism	sce00650	-0.0199992	0.807028	0.920426	-0.00198496	0.986647	0.990536	-0.0198107	0.844725	0.88495	0.00453843	0.953628	0.978364	0.0181741	0.826488	0.886963
One carbon pool by folate	sce00670	-0.356657	0.00027753	0.00174447	-0.389319	0.000256431	0.00125366	-0.356622	0.000199678	0.00103363	-0.312244	0.00143976	0.00603327	-0.384404	2.33672e-05	0.00017136
Methane metabolism	sce00680	0.113608	0.0346906	0.109625	0.0119682	0.876344	0.96277	0.113551	0.213523	0.399789	0.0566593	0.366003	0.633563	0.0459721	0.401093	0.59824
Thiamine metabolism	sce00730	-0.0128386	0.923351	0.959111	0.12157	0.0577886	0.138386	-0.0129984	0.572062	0.699187	-0.202533	0.000212277	0.00124536	-0.321975	0.00149647	0.00731606
Riboflavin metabolism	sce00740	0.0674215	0.370499	0.541114	0.336623	8.65305e-05	0.000618856	0.0675761	0.0719165	0.180819	0.284114	0.000287091	0.00148612	0.163771	0.0452921	0.140215
Vitamin B6 metabolism	sce00750	-0.0153465	0.827554	0.921832	-0.0539209	0.635292	0.812823	-0.0155924	0.267246	0.403437	-0.153685	0.0723273	0.181852	-0.199919	0.00355277	0.0142111
Nicotinate and nicotinamide metabolism	sce00760	-0.168227	0.178741	0.321004	0.358577	0.00728037	0.0246412	-0.16776	0.235785	0.403437	0.0295419	0.828608	0.957339	0.037468	0.711268	0.809801
Pantothenate and CoA biosynthesis	sce00770	0.0238545	0.753552	0.920426	0.0387541	0.633608	0.812823	0.0237394	0.740473	0.81452	0.0453644	0.579662	0.839917	0.0780404	0.235718	0.482399
Folate biosynthesis	sce00790	-0.0147309	0.886427	0.959111	-0.140832	0.286181	0.493803	-0.0147773	0.556973	0.693081	-0.100452	0.398942	0.675132	0.0669262	0.5625	0.717391
Porphyrin and chlorophyll metabolism	sce00860	0.121084	0.0802198	0.204829	-0.0300519	0.712979	0.870428	0.121077	0.263979	0.403437	0.0468181	0.547911	0.832119	-0.0110982	0.86286	0.895494
Terpenoid backbone biosynthesis	sce00900	0.319284	6.276e-05	0.000552288	0.485719	0.000126293	0.000793844	0.31942	1.56211e-05	0.000124969	0.19082	0.0585569	0.161031	0.151072	0.0812871	0.21039
Nitrogen metabolism	sce00910	0.00896707	0.925722	0.959111	0.0139379	0.909362	0.96277	0.00902092	0.808997	0.857731	0.0473561	0.595521	0.845255	0.0728194	0.459158	0.641363
Sulfur metabolism	sce00920	0.0653358	0.524863	0.710584	-0.0923061	0.322856	0.526135	0.0650715	0.403632	0.522347	-0.0401165	0.643266	0.870883	0.119149	0.146719	0.314908
Aminoacyl-tRNA biosynthesis	sce00970	0.0744805	0.094419	0.218655	-0.120989	0.00858536	0.0279819	0.0743815	0.108632	0.238989	-0.134451	0.000230147	0.00126581	-0.103067	0.00211957	0.00981697
Biosynthesis of unsaturated fatty acids	sce01040	-0.0133757	0.840365	0.924402	-0.450975	0.000773837	0.00296077	-0.0137774	0.0594716	0.153927	-0.417441	3.16917e-05	0.000278887	-0.374287	0.000935251	0.0048413
Biosynthesis of secondary metabolites	sce01110	-0.000325554	0.912169	0.959111	-0.0312829	0.00028087	0.00126986	-0.000291243	0.000612623	0.00278169	-0.048788	3.91892e-09	4.92664e-08	-0.0316425	8.0723e-05	0.000473575
Ribosome biogenesis in eukaryotes	sce03008	-0.0869043	9.39441e-05	0.000688923	-0.171449	2.81228e-12	6.18702e-11	-0.0871034	3.84783e-06	3.76232e-05	-0.218731	5.82803e-21	2.56433e-19	-0.218584	4.88017e-22	2.14728e-20
Ribosome	sce03010	0.878908	0	0	0.5298	0	0	0.878264	0	0	0.477967	0	0	0.192522	1.0731e-55	9.44331e-54
RNA transport	sce03013	0.00828972	0.729767	0.9045	0.0802822	0.000477121	0.00199936	0.00832517	0.0210643	0.0772358	-0.0831682	0.000112237	0.000705487	-0.069556	0.000614561	0.00338008
mRNA surveillance pathway	sce03015	0.048405	0.262843	0.436418	-0.0334796	0.368483	0.568886	0.0483255	0.674703	0.751568	-0.0869667	0.0276592	0.0862779	-0.158012	5.06478e-05	0.000318358
RNA degradation	sce03018	0.0474174	0.0933684	0.218655	0.00896388	0.846932	0.955513	0.0474168	0.485939	0.619748	0.00600399	0.902945	0.957339	0.0328878	0.2451	0.4902
RNA polymerase	sce03020	-0.128372	0.0102222	0.0408888	-0.119156	0.0369692	0.0985845	-0.128188	0.00511824	0.020473	-0.228032	1.7038e-05	0.000166594	-0.128882	0.0142745	0.0523399
Basal transcription factors	sce03022	0.0494113	0.295362	0.47258	-0.0900178	0.046658	0.120456	0.0492275	0.0255217	0.0831817	-0.143439	0.00186902	0.00715103	-0.0820219	0.0462071	0.140215
DNA replication	sce03030	-0.210031	1.5764e-05	0.000173404	-0.152548	0.0035386	0.0129749	-0.209991	2.16824e-06	2.38506e-05	-0.254949	1.66705e-07	1.83375e-06	-0.28893	3.49854e-11	7.69678e-10
Spliceosome	sce03040	0.00778921	0.671916	0.856937	0.0185783	0.427228	0.623311	0.00786483	0.0253719	0.0831817	-0.0164894	0.546487	0.832119	-0.0204698	0.372361	0.579361
Proteasome	sce03050	0.0407645	0.378552	0.541114	0.226798	1.5099e-07	1.66089e-06	0.0409669	9.73312e-11	2.14129e-09	-0.0223298	0.521846	0.832119	-0.214137	3.41026e-09	5.78979e-08
Protein export	sce03060	0.150519	0.00864841	0.038053	0.549536	7.87707e-17	2.31061e-15	0.15074	9.08871e-07	1.14258e-05	0.0897867	0.0658897	0.175706	-0.0567859	0.282541	0.540513
Base excision repair	sce03410	-0.0825197	0.332932	0.508051	0.0266609	0.731951	0.870428	-0.0822489	0.286365	0.420002	0.108137	0.166989	0.333978	-0.032067	0.645882	0.759668
Nucleotide excision repair	sce03420	0.147782	0.000478622	0.00280792	0.0926937	0.0283737	0.0805448	0.147692	0.233371	0.403437	-0.00908008	0.885428	0.957339	0.0195237	0.647444	0.759668
Mismatch repair	sce03430	0.0463945	0.387389	0.541114	-0.0806253	0.132454	0.271069	0.0462446	0.22821	0.403437	-0.182787	0.00380764	0.0134029	-0.162163	0.00271752	0.0113877
Homologous recombination	sce03440	0.0603248	0.385091	0.541114	0.0310645	0.611014	0.812823	0.0602316	0.61916	0.711938	0.103238	0.135499	0.283903	0.0109302	0.836896	0.887312
Non-homologous end-joining	sce03450	-0.13737	0.140646	0.287833	-0.000809205	0.990536	0.990536	-0.137392	0.147749	0.30237	-0.179752	0.0232958	0.0759271	-0.129292	0.0925769	0.226299
MAPK signaling pathway - yeast	sce04011	0.0639085	0.0135113	0.0516953	-0.0276335	0.351999	0.555982	0.0638282	0.353408	0.47846	-0.0130936	0.674632	0.873054	0.0202288	0.451247	0.64048
Phosphatidylinositol signaling system	sce04070	-0.125559	0.0633813	0.179921	-0.174459	0.0178445	0.052344	-0.125579	0.0390557	0.110868	-0.171823	0.0136893	0.046333	-0.101724	0.0918625	0.226299
Cell cycle - yeast	sce04111	0.0490408	1.42059e-05	0.000173404	-0.0103243	0.569521	0.783091	0.0489213	0.594301	0.706736	-0.00775833	0.738091	0.914817	0.0169098	0.136155	0.299542
Meiosis - yeast	sce04113	0.0403742	0.0008458	0.0046519	-0.00690238	0.730287	0.870428	0.0404083	0.593072	0.706736	-0.00105741	0.879621	0.957339	0.0105765	0.375268	0.579361
Ubiquitin mediated proteolysis	sce04120	0.0541828	0.101782	0.229661	0.146821	4.18681e-06	3.34944e-05	0.0542543	0.022176	0.0780594	0.0579281	0.102559	0.237506	-0.0213733	0.494131	0.662306
Sulfur relay system	sce04122	-0.143642	0.226853	0.383906	-0.206455	0.0927333	0.199037	-0.143793	0.267145	0.403437	0.0146213	0.887397	0.957339	0.102639	0.289834	0.542668
SNARE interactions in vesicular transport	sce04130	-0.00521645	0.926414	0.959111	0.121929	0.082565	0.181643	-0.00511007	0.964861	0.964861	-0.0829463	0.208994	0.396624	-0.0974675	0.121697	0.281826
Regulation of autophagy	sce04140	0.376359	7.38997e-09	1.62579e-07	-0.0548822	0.534598	0.74674	0.37598	0.00014981	0.000823956	-0.0369961	0.618017	0.849774	-0.0117733	0.864966	0.895494
Protein processing in endoplasmic reticulum	sce04141	0.0112226	0.576162	0.747798	0.126259	3.90158e-08	4.90484e-07	0.0113715	2.98185e-07	4.37339e-06	0.0396905	0.040101	0.11763	-0.0215561	0.369699	0.579361
Endocytosis	sce04144	0.101167	0.0098306	0.0408888	0.0371125	0.387204	0.587481	0.101017	0.25316	0.403437	-0.00334895	0.974815	0.978364	-0.050335	0.205621	0.430825
Phagosome	sce04145	-0.0440212	0.343254	0.511972	0.270752	2.16109e-06	2.11307e-05	-0.0439527	0.010294	0.0393856	0.0635303	0.186632	0.36497	0.0142147	0.755941	0.831536
Peroxisome	sce04146	0.102417	0.0348807	0.109625	-0.0368225	0.518431	0.735837	0.102295	0.249336	0.403437	0.00585414	0.900549	0.957339	0.000539655	0.98136	0.98136
