# Supplementary material for: Pathway Correlation Profile of Gene-Gene Co-Expression for Identifying Pathway Perturbation
Source: PLoS One. 2012 Dec 20;7(12):e52127. doi: 10.1371/journal.pone.0052127 (PMC3527387; doi:10.1371/journal.pone.0052127)
Supplement: Table S3 — Full Pathway Correlation Profile analysis of breast cancer data set comparing ER positive with ER negative patient samples. (XLS) [file pone.0052127.s008.xls]

Pathway Title	KeggID	mean difference	p-value	p-value adj
Spliceosome	hsa03040	-0.0412	3.10E-32	5.83E-30
Neuroactive ligand-receptor interaction	hsa04080	-0.0367	6.89E-24	6.48E-22
Ribosome	hsa03010	0.0382	4.37E-19	2.74E-17
Cell adhesion molecules (CAMs)	hsa04514	0.0298	3.47E-14	1.63E-12
Fatty acid biosynthesis	hsa00061	-0.1712	8.82E-14	3.32E-12
Drug metabolism - cytochrome P450	hsa00982	-0.058	1.53E-10	4.79E-09
Steroid hormone biosynthesis	hsa00140	-0.088	1.67E-09	4.49E-08
Cytokine-cytokine receptor interaction	hsa04060	0.0152	2.30E-08	5.41E-07
Allograft rejection	hsa05330	-0.0452	3.68E-08	7.69E-07
Metabolism of xenobiotics by cytochrome P450	hsa00980	-0.059	4.55E-08	8.55E-07
Proteasome	hsa03050	-0.0451	5.50E-08	9.40E-07
Caffeine metabolism	hsa00232	-0.1427	8.44E-08	1.32E-06
Olfactory transduction	hsa04740	0.0395	1.04E-07	1.50E-06
Systemic lupus erythematosus	hsa05322	0.0171	2.58E-07	3.46E-06
Lysosome	hsa04142	-0.0174	2.28E-06	2.86E-05
Ascorbate and aldarate metabolism	hsa00053	-0.0708	4.03E-06	4.74E-05
Pentose and glucuronate interconversions	hsa00040	-0.1034	1.46E-05	1.61E-04
Retinol metabolism	hsa00830	-0.0594	1.55E-05	1.62E-04
Cytosolic DNA-sensing pathway	hsa04623	-0.0473	1.72E-05	1.70E-04
ECM-receptor interaction	hsa04512	-0.0261	2.33E-05	2.19E-04
Steroid biosynthesis	hsa00100	-0.069	7.68E-05	6.65E-04
Vascular smooth muscle contraction	hsa04270	-0.0181	7.98E-05	6.65E-04
Renin-angiotensin system	hsa04614	-0.0745	8.14E-05	6.65E-04
Neurotrophin signaling pathway	hsa04722	0.0156	1.00E-04	7.83E-04
Asthma	hsa05310	-0.0422	2.59E-04	1.95E-03
Butanoate metabolism	hsa00650	0.0485	6.05E-04	4.32E-03
Insulin signaling pathway	hsa04910	0.0127	6.20E-04	4.32E-03
Citrate cycle (TCA cycle)	hsa00020	-0.037	6.47E-04	4.34E-03
ErbB signaling pathway	hsa04012	0.0196	8.40E-04	5.45E-03
Purine metabolism	hsa00230	0.0124	8.99E-04	5.63E-03
Alzheimer's disease	hsa05010	-0.0099	1.02E-03	6.19E-03
Autoimmune thyroid disease	hsa05320	-0.0259	1.09E-03	6.40E-03
DNA replication	hsa03030	-0.0374	1.42E-03	8.09E-03
Focal adhesion	hsa04510	-0.0092	2.11E-03	1.13E-02
Taste transduction	hsa04742	0.0545	2.11E-03	1.13E-02
Huntington's disease	hsa05016	-0.0093	2.36E-03	1.23E-02
Glycosphingolipid biosynthesis - lacto and neolacto series	hsa00601	0.0499	2.96E-03	1.48E-02
Leukocyte transendothelial migration	hsa04670	0.014	3.06E-03	1.48E-02
Progesterone-mediated oocyte maturation	hsa04914	0.0187	3.07E-03	1.48E-02
GnRH signaling pathway	hsa04912	0.0138	3.76E-03	1.77E-02
Natural killer cell mediated cytotoxicity	hsa04650	0.0108	4.47E-03	2.03E-02
Parkinson's disease	hsa05012	-0.0108	4.54E-03	2.03E-02
Synthesis and degradation of ketone bodies	hsa00072	0.0531	4.97E-03	2.11E-02
Gap junction	hsa04540	0.0167	5.04E-03	2.11E-02
Cell cycle	hsa04110	-0.0117	5.06E-03	2.11E-02
Propanoate metabolism	hsa00640	0.0417	6.05E-03	2.47E-02
Oxidative phosphorylation	hsa00190	-0.0107	7.95E-03	3.18E-02
Hematopoietic cell lineage	hsa04640	0.0148	8.23E-03	3.22E-02
Glycosphingolipid biosynthesis - globo series	hsa00603	-0.0509	9.21E-03	3.53E-02
Ubiquitin mediated proteolysis	hsa04120	0.0099	1.07E-02	4.02E-02
Glycosaminoglycan biosynthesis - chondroitin sulfate	hsa00532	-0.0524	1.10E-02	4.05E-02
Cardiac muscle contraction	hsa04260	-0.0237	1.19E-02	4.30E-02
Type I diabetes mellitus	hsa04940	-0.0242	1.39E-02	4.93E-02
Maturity onset diabetes of the young	hsa04950	0.0597	1.48E-02	5.15E-02
Endocytosis	hsa04144	0.0082	1.56E-02	5.33E-02
Notch signaling pathway	hsa04330	0.0258	1.65E-02	5.51E-02
Starch and sucrose metabolism	hsa00500	-0.03	1.67E-02	5.51E-02
Fatty acid metabolism	hsa00071	0.0298	1.79E-02	5.80E-02
Graft-versus-host disease	hsa05332	-0.0203	1.85E-02	5.89E-02
Aminoacyl-tRNA biosynthesis	hsa00970	-0.0262	2.07E-02	6.49E-02
Oocyte meiosis	hsa04114	0.0101	2.20E-02	6.78E-02
Non-small cell lung cancer	hsa05223	0.0209	2.52E-02	7.64E-02
Valine  leucine and isoleucine degradation	hsa00280	0.0224	2.88E-02	8.59E-02
Sulfur metabolism	hsa00920	-0.0481	2.99E-02	8.65E-02
Glycolysis / Gluconeogenesis	hsa00010	-0.0228	2.99E-02	8.65E-02
N-Glycan biosynthesis	hsa00510	-0.0213	3.37E-02	9.60E-02
Nucleotide excision repair	hsa03420	-0.0195	4.50E-02	1.26E-01
Viral myocarditis	hsa05416	0.0124	4.69E-02	1.30E-01
Taurine and hypotaurine metabolism	hsa00430	0.0551	4.79E-02	1.31E-01
Limonene and pinene degradation	hsa00903	0.0347	5.23E-02	1.40E-01
Fatty acid elongation in mitochondria	hsa00062	0.0413	5.34E-02	1.41E-01
Valine  leucine and isoleucine biosynthesis	hsa00290	0.0397	6.15E-02	1.61E-01
Pentose phosphate pathway	hsa00030	-0.0315	6.35E-02	1.64E-01
Alanine  aspartate and glutamate metabolism	hsa00250	-0.0261	6.57E-02	1.65E-01
RNA degradation	hsa03018	-0.0186	6.58E-02	1.65E-01
Pathogenic Escherichia coli infection	hsa05130	-0.0146	6.66E-02	1.65E-01
Epithelial cell signaling in Helicobacter pylori infection	hsa05120	-0.0123	8.08E-02	1.93E-01
Glioma	hsa05214	0.0129	8.10E-02	1.93E-01
Antigen processing and presentation	hsa04612	-0.0087	8.13E-02	1.93E-01
Amyotrophic lateral sclerosis (ALS)	hsa05014	0.0162	8.27E-02	1.94E-01
Primary bile acid biosynthesis	hsa00120	-0.0445	8.78E-02	2.04E-01
Glycosaminoglycan biosynthesis - heparan sulfate	hsa00534	0.0321	9.05E-02	2.07E-01
Pyrimidine metabolism	hsa00240	0.0093	9.46E-02	2.14E-01
MAPK signaling pathway	hsa04010	0.0045	9.85E-02	2.18E-01
Endometrial cancer	hsa05213	0.015	9.90E-02	2.18E-01
ABC transporters	hsa02010	0.0252	9.99E-02	2.18E-01
Chronic myeloid leukemia	hsa05220	0.0112	1.03E-01	2.23E-01
Glycosaminoglycan biosynthesis - keratan sulfate	hsa00533	0.0313	1.05E-01	2.24E-01
Long-term depression	hsa04730	0.0144	1.08E-01	2.28E-01
Porphyrin and chlorophyll metabolism	hsa00860	-0.0217	1.11E-01	2.32E-01
B cell receptor signaling pathway	hsa04662	-0.0102	1.19E-01	2.46E-01
Arrhythmogenic right ventricular cardiomyopathy (ARVC)	hsa05412	-0.0139	1.25E-01	2.55E-01
Glycosylphosphatidylinositol(GPI)-anchor biosynthesis	hsa00563	0.0277	1.47E-01	2.97E-01
Melanogenesis	hsa04916	0.0071	1.74E-01	3.44E-01
Tyrosine metabolism	hsa00350	-0.0198	1.74E-01	3.44E-01
Fc gamma R-mediated phagocytosis	hsa04666	0.0067	1.77E-01	3.47E-01
Fc epsilon RI signaling pathway	hsa04664	0.0094	1.89E-01	3.66E-01
Drug metabolism - other enzymes	hsa00983	-0.0163	2.00E-01	3.84E-01
Other glycan degradation	hsa00511	-0.0293	2.14E-01	4.06E-01
Homologous recombination	hsa03440	0.0185	2.28E-01	4.29E-01
Glycosaminoglycan degradation	hsa00531	-0.0215	2.41E-01	4.48E-01
Tight junction	hsa04530	0.0055	2.43E-01	4.48E-01
Arginine and proline metabolism	hsa00330	-0.011	2.51E-01	4.58E-01
Tryptophan metabolism	hsa00380	-0.0156	2.73E-01	4.94E-01
Nitrogen metabolism	hsa00910	0.0201	2.96E-01	5.30E-01
Axon guidance	hsa04360	0.0053	3.03E-01	5.37E-01
Glycine  serine and threonine metabolism	hsa00260	0.0159	3.16E-01	5.52E-01
NOD-like receptor signaling pathway	hsa04621	-0.0087	3.17E-01	5.52E-01
Pyruvate metabolism	hsa00620	0.0116	3.24E-01	5.59E-01
Small cell lung cancer	hsa05222	-0.0059	3.36E-01	5.72E-01
Riboflavin metabolism	hsa00740	-0.0219	3.43E-01	5.72E-01
T cell receptor signaling pathway	hsa04660	0.0049	3.45E-01	5.72E-01
Circadian rhythm - mammal	hsa04710	-0.0182	3.46E-01	5.72E-01
Arachidonic acid metabolism	hsa00590	-0.0113	3.47E-01	5.72E-01
PPAR signaling pathway	hsa03320	-0.0083	3.53E-01	5.77E-01
Acute myeloid leukemia	hsa05221	0.0078	3.56E-01	5.77E-01
Phosphatidylinositol signaling system	hsa04070	-0.0069	3.71E-01	5.96E-01
Pantothenate and CoA biosynthesis	hsa00770	-0.0204	3.90E-01	6.21E-01
Cysteine and methionine metabolism	hsa00270	-0.0105	4.01E-01	6.32E-01
Lysine degradation	hsa00310	-0.012	4.04E-01	6.32E-01
Glycerolipid metabolism	hsa00561	0.0136	4.07E-01	6.32E-01
Fructose and mannose metabolism	hsa00051	0.0107	4.13E-01	6.36E-01
Glycosphingolipid biosynthesis - ganglio series	hsa00604	-0.0189	4.24E-01	6.48E-01
Folate biosynthesis	hsa00790	-0.0161	4.29E-01	6.50E-01
Ether lipid metabolism	hsa00565	-0.0113	4.58E-01	6.88E-01
Glutathione metabolism	hsa00480	0.0087	4.61E-01	6.88E-01
Basal cell carcinoma	hsa05217	-0.0097	4.66E-01	6.90E-01
Intestinal immune network for IgA production	hsa04672	-0.0065	4.81E-01	7.00E-01
RNA polymerase	hsa03020	0.0108	4.82E-01	7.00E-01
Pathways in cancer	hsa05200	5.00E-04	4.84E-01	7.00E-01
Vibrio cholerae infection	hsa05110	-0.0062	4.92E-01	7.06E-01
VEGF signaling pathway	hsa04370	0.0052	4.96E-01	7.06E-01
Prostate cancer	hsa05215	0.0045	5.02E-01	7.10E-01
Jak-STAT signaling pathway	hsa04630	-0.0041	5.14E-01	7.17E-01
Bladder cancer	hsa05219	0.0062	5.15E-01	7.17E-01
Non-homologous end-joining	hsa03450	0.0133	5.29E-01	7.26E-01
Primary immunodeficiency	hsa05340	0.0079	5.30E-01	7.26E-01
p53 signaling pathway	hsa04115	-0.0045	5.37E-01	7.26E-01
Toll-like receptor signaling pathway	hsa04620	-0.0036	5.40E-01	7.26E-01
Hedgehog signaling pathway	hsa04340	0.0065	5.44E-01	7.26E-01
Apoptosis	hsa04210	-0.0035	5.46E-01	7.26E-01
Renal cell carcinoma	hsa05211	0.0044	5.48E-01	7.26E-01
Adherens junction	hsa04520	0.0054	5.58E-01	7.30E-01
Complement and coagulation cascades	hsa04610	-0.0044	5.59E-01	7.30E-01
Galactose metabolism	hsa00052	0.0087	5.72E-01	7.39E-01
Regulation of autophagy	hsa04140	-0.0097	5.74E-01	7.39E-01
Dorso-ventral axis formation	hsa04320	-0.008	6.03E-01	7.70E-01
Wnt signaling pathway	hsa04310	-0.0019	6.06E-01	7.70E-01
Biosynthesis of unsaturated fatty acids	hsa01040	-0.01	6.12E-01	7.70E-01
Nicotinate and nicotinamide metabolism	hsa00760	-0.0093	6.14E-01	7.70E-01
Dilated cardiomyopathy	hsa05414	-0.0054	6.19E-01	7.71E-01
Glycerophospholipid metabolism	hsa00564	0.0052	6.38E-01	7.85E-01
Phenylalanine metabolism	hsa00360	-0.011	6.39E-01	7.85E-01
One carbon pool by folate	hsa00670	0.0081	6.65E-01	8.12E-01
Aldosterone-regulated sodium reabsorption	hsa04960	-0.0049	6.70E-01	8.13E-01
Inositol phosphate metabolism	hsa00562	0.0035	6.80E-01	8.15E-01
Glyoxylate and dicarboxylate metabolism	hsa00630	0.0087	6.81E-01	8.15E-01
Long-term potentiation	hsa04720	0.0028	6.98E-01	8.31E-01
Thiamine metabolism	hsa00730	-0.0078	7.13E-01	8.37E-01
Type II diabetes mellitus	hsa04930	0.0041	7.17E-01	8.37E-01
Terpenoid backbone biosynthesis	hsa00900	-0.0061	7.24E-01	8.37E-01
beta-Alanine metabolism	hsa00410	-0.0063	7.25E-01	8.37E-01
RIG-I-like receptor signaling pathway	hsa04622	0.003	7.26E-01	8.37E-01
Chemokine signaling pathway	hsa04062	-0.0015	7.35E-01	8.43E-01
SNARE interactions in vesicular transport	hsa04130	0.0036	7.53E-01	8.51E-01
Amino sugar and nucleotide sugar metabolism	hsa00520	-0.0041	7.55E-01	8.51E-01
O-Glycan biosynthesis	hsa00512	-0.0063	7.56E-01	8.51E-01
Protein export	hsa03060	0.0066	7.64E-01	8.55E-01
Thyroid cancer	hsa05216	0.004	7.75E-01	8.62E-01
Melanoma	hsa05218	-0.0023	7.98E-01	8.82E-01
Base excision repair	hsa03410	0.003	8.10E-01	8.91E-01
Linoleic acid metabolism	hsa00591	0.0042	8.32E-01	9.09E-01
Calcium signaling pathway	hsa04020	-3.00E-04	8.44E-01	9.15E-01
Colorectal cancer	hsa05210	7.00E-04	8.52E-01	9.15E-01
Histidine metabolism	hsa00340	0.0034	8.52E-01	9.15E-01
TGF-beta signaling pathway	hsa04350	-6.00E-04	8.60E-01	9.19E-01
alpha-Linolenic acid metabolism	hsa00592	0.0036	8.71E-01	9.22E-01
Mismatch repair	hsa03430	-0.0024	8.73E-01	9.22E-01
Pancreatic cancer	hsa05212	-2.00E-04	8.84E-01	9.28E-01
Regulation of actin cytoskeleton	hsa04810	2.00E-04	8.98E-01	9.38E-01
Basal transcription factors	hsa03022	-0.0018	9.09E-01	9.40E-01
Adipocytokine signaling pathway	hsa04920	0.0014	9.18E-01	9.40E-01
mTOR signaling pathway	hsa04150	-0.0011	9.24E-01	9.40E-01
Methane metabolism	hsa00680	-0.0019	9.25E-01	9.40E-01
Prion diseases	hsa05020	0.0011	9.25E-01	9.40E-01
Sphingolipid metabolism	hsa00600	9.00E-04	9.30E-01	9.40E-01
Selenoamino acid metabolism	hsa00450	-0.0013	9.43E-01	9.47E-01
Hypertrophic cardiomyopathy (HCM)	hsa05410	-9.00E-04	9.47E-01	9.47E-01
